# Supplementary material for: Mechanical Loading Induces NRF2 Nuclear Translocation to Epigenetically Remodel Oxidative Stress Defense in Osteocytes
Source: Antioxidants (Basel). 2025 Mar 15;14(3):346. doi: 10.3390/antiox14030346 (PMC11939503; doi:10.3390/antiox14030346)
Supplement: Supplementary file 1 [file antioxidants-14-00346-s001.zip]

Archive with 1 entries (1 files):
- antioxidants-3482555-supplementary.pdf
